# Supplementary material for: A deep learning–based score to evaluate multiple sequence alignments
Source: Mol Biol Evol. 2026 Jul 22;43(8):msag173. doi: 10.1093/molbev/msag173 (PMC13428293; doi:10.1093/molbev/msag173)
Supplement: msag173_Supplementary_Data [file msag173_supplementary_data.zip]

Archive with 2 entries (2 files):
- revised_SOP_sup_mateial_1.02.docx
- SOP_revised_sup_information.docx
